# Supplementary material for: A general non-rectangular hyperbola equation for photosynthetic light response curve of rice at various leaf ages
Source: Sci Rep. 2019 Jul 9;9:9909. doi: 10.1038/s41598-019-46248-y (PMC6616348; doi:10.1038/s41598-019-46248-y)
Supplement: Supplementary file 1 — Dataset 1 [file 41598_2019_46248_MOESM1_ESM.xlsx]

## Sheet: Dataset
A general non-rectangular hyperbola equation for photosynthetic light response curve of rice at various leaf ages
Junzeng Xu 1,2*, Yuping Lv 1,2,3 Xiaoyin Liu 1,2, Qi Wei 1,2, Zhiming Qi 4, Shihong Yang 1,2, Linxian Liao 2
1 State key laboratory of hydrology-water resources and hydraulic engineering, Hohai University, Nanjing 210098, China
2 College of Agricultural Engineering, Hohai University, Nanjing 210098, China
3 School of Hydraulic, Energy and Power Engineering, Yangzhou University, Yangzhou, Jiangsu, 225009, China
4 Department of Bioresource Engineering, McGill University, Montreal PQ H9X 3V9, Canada
Dataset 1 Measured response of net photosynthetic rate (Pn) for rice leaves at different ages to photosynthetic photon flux density (PPFD) for the calibration and validation of the general non-rectangular hyperbola (NRH) equation
		calibration data																									validation data
SPAD		38.8	40.2	42.1	43.6	45.6	46.7	43	48.7	46.4	46.4	38.6	42.8	45.3775	47.5726	44.6	43.9738	43.9	46.3	46.6	44.1	43.3857	40.2914	32.3	36.1	32.966	37.2041	47.0635	48.0503	40.916	44.9	46.534	43.708	46.428	45.262	41.8	44.308	31.1
Leaf age / d		3	4	6	7	9	10	13	14	15	18	18	19	19	20	23	26	29	32	35	37	41	44	47	50	55	4	10	15	18	25	29	33	35	42	47	48	53
Pn/μmol m-2 s-1	2000	29.2276	31.8166	33.2756	34.998	34.1815	35.7249	35.3445	33.7126	29.0496	31.5752	25.9217	31.0942	27.264	28.9879	27.6464	26.6121	23.0691	24.849	22.1061	15.2984	17.99	15.7561	14.3966	10.8424	9.97648	31.9013	34.9698	32.0257	29.0653	25.5566	23.1138	21.2328	21.9784	18.3531	12.1534	12.5639	9.93223
	1950	29.2987	32.4179	33.1161	34.4047	34.0374	35.4222	35.6313	33.6872	29.6963	30.9742	25.8856	31.179	27.1808	28.8508	27.8701	26.5031	23.0124	25.5021	22.2995	16.8505	17.5671	15.9131	14.8354	10.9647	10.1997	31.6954	34.7611	31.995	28.8642	25.4398	23.0612	20.9574	21.9412	18.1739	12.5191	13.1078	9.84625
	1900	29.8029	32.1348	32.9915	34.1697	34.0072	35.3367	35.6651	33.5412	29.5449	31.2449	25.6696	30.9542	27.0291	28.5771	27.6451	26.3892	22.9523	25.647	22.136	17.9064	17.9766	15.5758	14.5532	11.1844	10.0452	31.4521	34.6406	31.9663	28.9549	25.8987	23.0054	21.2694	21.8258	18.3173	12.5434	12.6878	10.1107
	1800	29.4632	31.5712	32.6241	33.5341	33.2736	35.276	35.1185	33.4195	29.5927	30.6429	25.5274	30.6851	26.8601	29.1543	27.4687	26.0998	22.8207	25.5431	22.2984	17.853	17.7546	15.794	14.5029	11.8305	9.9159	31.1387	34.3017	31.6061	28.9702	26.3867	22.8832	20.8717	21.6551	17.9827	12.322	12.3765	9.95989
	1600	28.684	30.3447	31.891	32.5318	32.8531	34.2869	34.148	32.4249	29.0801	29.8025	24.6564	29.891	26.2042	28.6142	26.9184	25.1973	22.5005	25.0751	21.8015	17.6689	17.2902	15.7217	14.3918	12.0237	10.459	30.0644	33.5642	30.8644	28.2464	25.4984	22.0859	20.4868	21.7511	18.1976	12.4594	13.006	9.32542
	1400	27.2016	28.7972	30.3495	31.3123	31.7963	32.9503	32.5072	31.4983	28.3594	28.6543	24.0041	28.7626	25.5294	27.6642	25.5222	24.5422	22.0737	24.2344	21.4326	17.453	17.0562	14.9022	13.9574	12.1223	10.0981	28.5447	32.3949	29.6328	27.9782	24.2254	21.6898	20.1867	21.2778	17.6875	12.0988	12.6587	9.74192
	1200	26.2944	26.4563	28.1628	29.4156	30.1322	31.2848	30.3715	30.4003	27.4908	27.217	23.2791	27.0763	24.1288	26.4849	24.4428	23.3552	21.4807	23.0768	20.7476	16.7751	16.299	14.963	13.7733	12.1266	10.0119	27.3708	30.6935	28.5147	27.6039	22.8404	20.9393	19.3865	20.6796	17.6248	12.4283	12.2331	9.93738
	1000	24.0503	23.9558	26.1024	26.9893	28.4505	29.1429	28.6752	28.8489	26.032	24.993	22.0789	25.1094	22.8463	24.9368	22.5757	21.9994	20.6129	21.7021	19.6812	15.7891	15.6162	13.9447	13.0664	11.9993	10.1011	24.9474	29.4139	27.1428	26.007	20.535	20.3329	18.4719	20.1437	17.1331	12.1677	12.4208	9.32503
	800	21.4541	20.7305	23.4436	24.4039	24.8148	27.0074	26.2037	26.6449	24.7657	22.3204	20.7878	23.0768	20.2807	23.0067	20.8691	19.91	19.2618	19.9827	18.4283	14.5949	14.5387	13.4599	12.4101	11.6425	9.64471	22.4981	26.2094	23.9604	25.0903	18.4965	18.5741	17.2378	19.0083	16.3368	12.1389	11.8523	9.25242
	600	18.1264	16.9329	19.924	21.3853	21.7805	23.414	22.9532	23.2173	21.9145	19.2583	18.6601	20.3541	17.5687	19.8076	18.0273	16.9058	17.0248	17.8111	16.4309	14.036	12.5527	11.4919	11.2314	10.8709	9.15099	18.4831	22.9008	20.6526	22.0791	16.3203	16.4758	14.9654	17.4465	15.5994	11.447	11.5343	9.12685
	400	12.9639	11.6273	15.3438	15.818	16.9104	18.1289	17.9148	18.5497	17.8992	14.7413	15.1139	13.9309	13.1374	15.9593	12.9947	12.6928	13.238	11.1493	9.87225	10.5632	9.8881	9.60208	8.89586	9.41331	8.09877	13.2827	18.2486	15.6443	17.6442	11.5467	12.8766	11.4017	13.788	12.8566	11.0457	9.8381	8.45621
	300	10.1274	8.78426	11.7439	12.2167	13.1877	14.4497	14.4927	15.0374	14.7208	12.3048	12.0924	10.2546	10.5727	12.1048	9.42277	9.84393	10.5522	9.06436	8.6602	8.47612	7.8106	7.733	7.3645	8.16965	6.5646	10.216	14.0194	12.8215	14.1918	9.86205	10.2926	8.69414	10.8923	10.4876	9.47016	8.38949	7.98367
	200	6.68524	5.69576	7.56975	8.2239	8.93678	10.1551	10.4779	10.586	9.38195	9.1876	8.77547	7.90059	7.57087	8.54447	7.12357	6.88493	7.30596	6.83812	6.3646	5.10422	5.7915	5.60408	5.55537	6.67053	5.78086	6.95052	10.9575	8.93937	9.79413	6.967	7.14567	5.96665	7.61076	7.11768	7.01384	6.36804	6.62
	150	4.92092	4.20722	5.59376	5.9739	6.26722	7.73081	7.56379	7.64536	6.75795	6.6776	6.4596	5.9878	5.27338	5.48138	4.94345	5.3822	5.48778	5.0474	4.6477	3.7158	4.44314	4.4642	3.97156	5.47319	3.86279	5.21363	8.24952	6.34514	7.47402	4.6786	5.37533	4.60597	5.76172	5.40992	5.62941	4.91963	5.35749
	100	3.08542	2.40607	3.32711	3.50729	3.66835	4.79631	4.60883	5.02587	4.25959	3.93992	4.0446	3.86981	3.76503	2.90892	3.62126	3.38644	3.55364	3.2374	2.80622	2.17526	2.91081	2.57462	2.70824	3.53467	3.00891	3.14693	5.42077	3.56885	4.83682	3.38241	3.48792	3.43452	3.42202	3.63303	3.96929	3.33891	3.75476
	70	1.96565	1.384	2.20027	2.4611	2.4762	3.16774	3.06961	3.14544	2.70733	2.66916	2.67289	2.61014	2.1523	2.05481	2.63783	2.18407	2.3426	2.03956	1.95934	1.63332	1.96222	1.85052	1.78898	2.36031	1.88055	1.93945	3.78578	2.32307	3.02151	2.282	2.30449	1.89772	2.22296	2.03045	2.39098	2.27023	2.78851
	50	1.20933	0.759706	1.38235	1.64156	1.48971	1.98179	2.26104	2.0974	2.00001	1.93094	1.70866	1.7415	1.38378	1.46236	1.87379	1.24308	1.51586	1.64257	1.60405	1.04161	1.16028	1.23125	1.14627	1.36853	1.07195	1.12315	1.81435	1.53728	1.91498	1.5231	1.49603	1.29219	1.15716	1.28303	1.52745	1.09276	1.48077
	30	0.286468	0.0262141	0.545381	0.791177	0.292208	0.738973	1.0213	0.777763	0.911675	0.93727	1.04191	0.836197	0.155602	1.05773	0.799832	0.597187	0.674541	0.803888	0.506123	0.458994	0.655807	0.352675	0.479786	0.816644	0.899982	0.299586	0.871993	0.870818	0.671726	0.590013	0.672909	0.487217	0.304465	0.371535	0.85	0.745976	0.651531
	0	-1.18332	-1.05003	-0.994691	-1.04056	-1.19428	-1.26946	-1.04107	-0.809251	-1.03535	-1.19009	-1.21441	-0.885963	-0.688184	-1.02713	-1.23823	-0.692314	-0.61306	-0.551996	-0.407327	-0.573698	-0.344016	-0.459658	-0.495582	-0.638867	-0.494286	-0.94882	-1.28072	-0.973607	-1.12231	-0.793398	-0.5875	-0.412012	-0.672756	-0.588811	-0.684388	-0.536879	-0.488342
